# Supplementary material for: Bone marrow mesenchymal stem cell-derived exosomal miR-21 protects C-kit+ cardiac stem cells from oxidative injury through the PTEN/PI3K/Akt axis
Source: PLoS One. 2018 Feb 14;13(2):e0191616. doi: 10.1371/journal.pone.0191616 (PMC5812567; doi:10.1371/journal.pone.0191616)
Supplement: S1 File — (ZIP) [file pone.0191616.s001.zip]

Archive with 50 entries (37 files):
- Original data underlying the findings described in manuscript-Apoptosis rates of CSCs were detected by Annexin V-FITC PI staining assay/
- Original data underlying the findings described in manuscript-Apoptosis rates of CSCs were detected by Annexin V-FITC PI staining assay/AV-PI original data.xlsx
- Original data underlying the findings described in manuscript-Apoptosis rates of CSCs were detected by Annexin V-FITC PI staining assay/H-Exo group/
- Original data underlying the findings described in manuscript-Apoptosis rates of CSCs were detected by Annexin V-FITC PI staining assay/H-Exo group/1 Annexin V-FITC PI staining assay.PDF
- Original data underlying the findings described in manuscript-Apoptosis rates of CSCs were detected by Annexin V-FITC PI staining assay/H-Exo group/2 Annexin V-FITC PI staining assay.PDF
- Original data underlying the findings described in manuscript-Apoptosis rates of CSCs were detected by Annexin V-FITC PI staining assay/H-Exo group/3 Annexin V-FITC PI staining assay.PDF
- Original data underlying the findings described in manuscript-Apoptosis rates of CSCs were detected by Annexin V-FITC PI staining assay/H-Exo+Inhibiter group/
- Original data underlying the findings described in manuscript-Apoptosis rates of CSCs were detected by Annexin V-FITC PI staining assay/H-Exo+Inhibiter group/1 Annexin V-FITC PI staining assay.PDF
- Original data underlying the findings described in manuscript-Apoptosis rates of CSCs were detected by Annexin V-FITC PI staining assay/H-Exo+Inhibiter group/2 Annexin V-FITC PI staining assay.PDF
- Original data underlying the findings described in manuscript-Apoptosis rates of CSCs were detected by Annexin V-FITC PI staining assay/H-Exo+Inhibiter group/3 Annexin V-FITC PI staining assay.PDF
- Original data underlying the findings described in manuscript-Apoptosis rates of CSCs were detected by Annexin V-FITC PI staining assay/H2O2 group/
- Original data underlying the findings described in manuscript-Apoptosis rates of CSCs were detected by Annexin V-FITC PI staining assay/H2O2 group/1 Annexin V-FITC PI staining assay.PDF
- Original data underlying the findings described in manuscript-Apoptosis rates of CSCs were detected by Annexin V-FITC PI staining assay/H2O2 group/2 Annexin V-FITC PI staining assay.PDF
- Original data underlying the findings described in manuscript-Apoptosis rates of CSCs were detected by Annexin V-FITC PI staining assay/H2O2 group/3 Annexin V-FITC PI staining assay.PDF
- Original data underlying the findings described in manuscript-Apoptosis rates of CSCs were detected by Annexin V-FITC PI staining assay/I-Exo group/
- Original data underlying the findings described in manuscript-Apoptosis rates of CSCs were detected by Annexin V-FITC PI staining assay/I-Exo group/1 Annexin V-FITC PI staining assay.PDF
- Original data underlying the findings described in manuscript-Apoptosis rates of CSCs were detected by Annexin V-FITC PI staining assay/I-Exo group/2 Annexin V-FITC PI staining assay.PDF
- Original data underlying the findings described in manuscript-Apoptosis rates of CSCs were detected by Annexin V-FITC PI staining assay/I-Exo group/3 Annexin V-FITC PI staining assay.PDF
- Original data underlying the findings described in manuscript-Apoptosis rates of CSCs were detected by Annexin V-FITC PI staining assay/I-Exo+Inhibiter group/
- Original data underlying the findings described in manuscript-Apoptosis rates of CSCs were detected by Annexin V-FITC PI staining assay/I-Exo+Inhibiter group/1 Annexin V-FITC PI staining assay.PDF
- Original data underlying the findings described in manuscript-Apoptosis rates of CSCs were detected by Annexin V-FITC PI staining assay/I-Exo+Inhibiter group/2 Annexin V-FITC PI staining assay.PDF
- Original data underlying the findings described in manuscript-Apoptosis rates of CSCs were detected by Annexin V-FITC PI staining assay/I-Exo+Inhibiter group/3 Annexin V-FITC PI staining assay.PDF
- Original data underlying the findings described in manuscript-Apoptosis rates of CSCs were detected by Annexin V-FITC PI staining assay/LY294002 group/
- Original data underlying the findings described in manuscript-Apoptosis rates of CSCs were detected by Annexin V-FITC PI staining assay/LY294002 group/1 Annexin V-FITC PI staining assay.PDF
- Original data underlying the findings described in manuscript-Apoptosis rates of CSCs were detected by Annexin V-FITC PI staining assay/LY294002 group/2 Annexin V-FITC PI staining assay.PDF
- Original data underlying the findings described in manuscript-Apoptosis rates of CSCs were detected by Annexin V-FITC PI staining assay/LY294002 group/3 Annexin V-FITC PI staining assay.PDF
- Original data underlying the findings described in manuscript-Apoptosis rates of CSCs were detected by Annexin V-FITC PI staining assay/M-Exo group/
- Original data underlying the findings described in manuscript-Apoptosis rates of CSCs were detected by Annexin V-FITC PI staining assay/M-Exo group/1 Annexin V-FITC PI staining assay.PDF
- Original data underlying the findings described in manuscript-Apoptosis rates of CSCs were detected by Annexin V-FITC PI staining assay/M-Exo group/2 Annexin V-FITC PI staining assay.PDF
- Original data underlying the findings described in manuscript-Apoptosis rates of CSCs were detected by Annexin V-FITC PI staining assay/M-Exo group/3 Annexin V-FITC PI staining assay.PDF
- Original data underlying the findings described in manuscript-Apoptosis rates of CSCs were detected by Annexin V-FITC PI staining assay/M-Exo+Inhibiter group/
- Original data underlying the findings described in manuscript-Apoptosis rates of CSCs were detected by Annexin V-FITC PI staining assay/M-Exo+Inhibiter group/1 Annexin V-FITC PI staining assay.PDF
- Original data underlying the findings described in manuscript-Apoptosis rates of CSCs were detected by Annexin V-FITC PI staining assay/M-Exo+Inhibiter group/2 Annexin V-FITC PI staining assay.PDF
- Original data underlying the findings described in manuscript-Apoptosis rates of CSCs were detected by Annexin V-FITC PI staining assay/M-Exo+Inhibiter group/3 Annexin V-FITC PI staining assay.PDF
- Original data underlying the findings described in manuscript-Apoptosis rates of CSCs were detected by Annexin V-FITC PI staining assay/N-Exo group/
- Original data underlying the findings described in manuscript-Apoptosis rates of CSCs were detected by Annexin V-FITC PI staining assay/N-Exo group/1Annexin V-FITC PI staining assay.PDF
- Original data underlying the findings described in manuscript-Apoptosis rates of CSCs were detected by Annexin V-FITC PI staining assay/N-Exo group/2 Annexin V-FITC PI staining assay.PDF
- Original data underlying the findings described in manuscript-Apoptosis rates of CSCs were detected by Annexin V-FITC PI staining assay/N-Exo group/3 Annexin V-FITC PI staining assay.PDF
- Original data underlying the findings described in manuscript-Apoptosis rates of CSCs were detected by Annexin V-FITC PI staining assay/PTEN group/
- Original data underlying the findings described in manuscript-Apoptosis rates of CSCs were detected by Annexin V-FITC PI staining assay/PTEN group/1 Annexin V-FITC PI staining assay.PDF
- Original data underlying the findings described in manuscript-Apoptosis rates of CSCs were detected by Annexin V-FITC PI staining assay/PTEN group/2 Annexin V-FITC PI staining assay.PDF
- Original data underlying the findings described in manuscript-Apoptosis rates of CSCs were detected by Annexin V-FITC PI staining assay/PTEN group/3 Annexin V-FITC PI staining assay.PDF
- Original data underlying the findings described in manuscript-Apoptosis rates of CSCs were detected by Annexin V-FITC PI staining assay/PTEN-NC group/
- Original data underlying the findings described in manuscript-Apoptosis rates of CSCs were detected by Annexin V-FITC PI staining assay/PTEN-NC group/1 Annexin V-FITC PI staining assay.PDF
- Original data underlying the findings described in manuscript-Apoptosis rates of CSCs were detected by Annexin V-FITC PI staining assay/PTEN-NC group/2 Annexin V-FITC PI staining assay.PDF
- Original data underlying the findings described in manuscript-Apoptosis rates of CSCs were detected by Annexin V-FITC PI staining assay/PTEN-NC group/3 Annexin V-FITC PI staining assay.PDF
- Original data underlying the findings described in manuscript-Apoptosis rates of CSCs were detected by Annexin V-FITC PI staining assay/ZC group/
- Original data underlying the findings described in manuscript-Apoptosis rates of CSCs were detected by Annexin V-FITC PI staining assay/ZC group/1 Annexin V-FITC PI staining assay.PDF
- Original data underlying the findings described in manuscript-Apoptosis rates of CSCs were detected by Annexin V-FITC PI staining assay/ZC group/2 Annexin V-FITC PI staining assay.PDF
- Original data underlying the findings described in manuscript-Apoptosis rates of CSCs were detected by Annexin V-FITC PI staining assay/ZC group/3 Annexin V-FITC PI staining assay.PDF
