# Supplementary material for: Bone marrow mesenchymal stem cell-derived exosomal miR-21 protects C-kit+ cardiac stem cells from oxidative injury through the PTEN/PI3K/Akt axis
Source: PLoS One. 2018 Feb 14;13(2):e0191616. doi: 10.1371/journal.pone.0191616 (PMC5812567; doi:10.1371/journal.pone.0191616)
Supplement: S1 File — (ZIP) [file pone.0191616.s001.zip › Original data underlying the findings described in manuscript-Apoptosis rates of CSCs were detected by Annexin V-FITC PI staining assay/AV-PI original data.xlsx]

## Sheet: Sheet1
	early apoptosis	late apoptosis	apoptosis	necrosis
control	3	0.2	3.2	4.1
	1.7	0	1.7	1.8
	1.6	0	1.6	1
H2O2	77.5	0	77.5	0.4
	78.1	0	78.1	0
	79.9	0.2	80.1	0.4
N-Exo	52.2	0.3	52.5	2.4
	53.5	1.8	55.3	3.8
	52.3	0.4	52.7	0
H-exo	34.7	1	35.7	3.4
	34.1	0	34.1	0.3
	34.5	0	34.5	0
M-Exo	23	0.8	23.8	4.1
	21.3	1	22.3	3.9
	25.6	3.8	29.4	2.6
I-Exo	63	2.4	65.4	0
	64.5	2.3	66.8	0
	64.6	0.7	65.3	0.2
H-Exo+Inhibiter	51.2	0.4	51.6	0
	59	0	59	0.3
	59.2	0	59.2	0
M-Exo+Inhibiter	47.1	1.1	48.2	4.4
	48.1	0.2	48.3	0
	44.6	0.1	44.7	0
I-Exo+Inhibiter	68.6	0.1	68.7	0.3
	66.6	0	66.6	0
	68.8	0	68.8	0
PTEN	48.1	0.7	48.8	5.5
	56	1.3	57.3	7.6
	45.8	1.9	47.7	6.8
PTEN-NC	74	1.8	75.8	9.9
	76.6	0.7	77.3	3.9
	71.9	0.5	72.4	0
