# Supplementary material for: Bone marrow mesenchymal stem cell-derived exosomal miR-21 protects C-kit+ cardiac stem cells from oxidative injury through the PTEN/PI3K/Akt axis
Source: PLoS One. 2018 Feb 14;13(2):e0191616. doi: 10.1371/journal.pone.0191616 (PMC5812567; doi:10.1371/journal.pone.0191616)
Supplement: S2 File — (ZIP) [file pone.0191616.s002.zip]

Archive with 63 entries (58 files):
- Original data underlying the findings described in manuscript-Identification of MSC ,Exosomes and CSCs/
- Original data underlying the findings described in manuscript-Identification of MSC ,Exosomes and CSCs/ALIX.tif
- Original data underlying the findings described in manuscript-Identification of MSC ,Exosomes and CSCs/CD63.tif
- Original data underlying the findings described in manuscript-Identification of MSC ,Exosomes and CSCs/CD9.tif
- Original data underlying the findings described in manuscript-Identification of MSC ,Exosomes and CSCs/CSCs identification/
- Original data underlying the findings described in manuscript-Identification of MSC ,Exosomes and CSCs/CSCs identification/CD34-1_Plot1.bmp
- Original data underlying the findings described in manuscript-Identification of MSC ,Exosomes and CSCs/CSCs identification/CD34-2_Plot1.bmp
- Original data underlying the findings described in manuscript-Identification of MSC ,Exosomes and CSCs/CSCs identification/CD34-3_Plot1.bmp
- Original data underlying the findings described in manuscript-Identification of MSC ,Exosomes and CSCs/CSCs identification/CD45-1_Plot1.bmp
- Original data underlying the findings described in manuscript-Identification of MSC ,Exosomes and CSCs/CSCs identification/CD45-2_Plot1.bmp
- Original data underlying the findings described in manuscript-Identification of MSC ,Exosomes and CSCs/CSCs identification/CD45-3_Plot1.bmp
- Original data underlying the findings described in manuscript-Identification of MSC ,Exosomes and CSCs/CSCs identification/IC-CD34_Plot1.bmp
- Original data underlying the findings described in manuscript-Identification of MSC ,Exosomes and CSCs/CSCs identification/IC-CD45_Plot1.bmp
- Original data underlying the findings described in manuscript-Identification of MSC ,Exosomes and CSCs/CSCs identification/IC-CKIT_Plot1.bmp
- Original data underlying the findings described in manuscript-Identification of MSC ,Exosomes and CSCs/CSCs identification/c-kit-1_Plot1.bmp
- Original data underlying the findings described in manuscript-Identification of MSC ,Exosomes and CSCs/CSCs identification/c-kit-2_Plot1.bmp
- Original data underlying the findings described in manuscript-Identification of MSC ,Exosomes and CSCs/CSCs identification/c-kit-3_Plot1.bmp
- Original data underlying the findings described in manuscript-Identification of MSC ,Exosomes and CSCs/CSCs identification/ctrl-1_Plot1.bmp
- Original data underlying the findings described in manuscript-Identification of MSC ,Exosomes and CSCs/CSCs identification/ctrl-2_Plot1.bmp
- Original data underlying the findings described in manuscript-Identification of MSC ,Exosomes and CSCs/CSCs.tif
- Original data underlying the findings described in manuscript-Identification of MSC ,Exosomes and CSCs/H2O2-exosome/
- Original data underlying the findings described in manuscript-Identification of MSC ,Exosomes and CSCs/H2O2-exosome/200000.0V-30000X-2157.jpg
- Original data underlying the findings described in manuscript-Identification of MSC ,Exosomes and CSCs/H2O2-exosome/200000.0V-50000X-2119.jpg
- Original data underlying the findings described in manuscript-Identification of MSC ,Exosomes and CSCs/H2O2-exosome/200000.0V-50000X-2160.jpg
- Original data underlying the findings described in manuscript-Identification of MSC ,Exosomes and CSCs/H2O2-exosome/200000.0V-50000X-2162.jpg
- Original data underlying the findings described in manuscript-Identification of MSC ,Exosomes and CSCs/H2O2-exosome/200000.0V-50000X-2164.jpg
- Original data underlying the findings described in manuscript-Identification of MSC ,Exosomes and CSCs/H2O2-exosome/200000.0V-50000X-2165.jpg
- Original data underlying the findings described in manuscript-Identification of MSC ,Exosomes and CSCs/H2O2-exosome/200000.0V-50000X-2167.jpg
- Original data underlying the findings described in manuscript-Identification of MSC ,Exosomes and CSCs/H2O2-exosome/200000.0V-50000X-2171.jpg
- Original data underlying the findings described in manuscript-Identification of MSC ,Exosomes and CSCs/H2O2-exosome/200000.0V-50000X-2173.jpg
- Original data underlying the findings described in manuscript-Identification of MSC ,Exosomes and CSCs/H2O2-exosome/200000.0V-50000X-2174.jpg
- Original data underlying the findings described in manuscript-Identification of MSC ,Exosomes and CSCs/H2O2-exosome/200000.0V-50000X-2175.jpg
- Original data underlying the findings described in manuscript-Identification of MSC ,Exosomes and CSCs/MSCs identification/
- Original data underlying the findings described in manuscript-Identification of MSC ,Exosomes and CSCs/MSCs identification/CD29-1_Plot1.bmp
- Original data underlying the findings described in manuscript-Identification of MSC ,Exosomes and CSCs/MSCs identification/CD29-2_Plot1.bmp
- Original data underlying the findings described in manuscript-Identification of MSC ,Exosomes and CSCs/MSCs identification/CD29-3_Plot1.bmp
- Original data underlying the findings described in manuscript-Identification of MSC ,Exosomes and CSCs/MSCs identification/CD45-1_Plot1.bmp
- Original data underlying the findings described in manuscript-Identification of MSC ,Exosomes and CSCs/MSCs identification/CD45-2_Plot1.bmp
- Original data underlying the findings described in manuscript-Identification of MSC ,Exosomes and CSCs/MSCs identification/CD45-3_Plot1.bmp
- Original data underlying the findings described in manuscript-Identification of MSC ,Exosomes and CSCs/MSCs identification/CD90-1_Plot1.bmp
- Original data underlying the findings described in manuscript-Identification of MSC ,Exosomes and CSCs/MSCs identification/CD90-2_Plot1.bmp
- Original data underlying the findings described in manuscript-Identification of MSC ,Exosomes and CSCs/MSCs identification/CD90-3_Plot1.bmp
- Original data underlying the findings described in manuscript-Identification of MSC ,Exosomes and CSCs/MSCs identification/Ctrl-1_Plot1.bmp
- Original data underlying the findings described in manuscript-Identification of MSC ,Exosomes and CSCs/MSCs identification/Ctrl-2_Plot1.bmp
- Original data underlying the findings described in manuscript-Identification of MSC ,Exosomes and CSCs/MSCs identification/Ctrl-3_Plot1.bmp
- Original data underlying the findings described in manuscript-Identification of MSC ,Exosomes and CSCs/MSCs identification/IC-CD29_Plot1.bmp
- Original data underlying the findings described in manuscript-Identification of MSC ,Exosomes and CSCs/MSCs identification/IC-CD45_Plot1.bmp
- Original data underlying the findings described in manuscript-Identification of MSC ,Exosomes and CSCs/MSCs identification/IC-CD90_Plot1.bmp
- Original data underlying the findings described in manuscript-Identification of MSC ,Exosomes and CSCs/MSCs.tif
- Original data underlying the findings described in manuscript-Identification of MSC ,Exosomes and CSCs/Normal-exosome/
- Original data underlying the findings described in manuscript-Identification of MSC ,Exosomes and CSCs/Normal-exosome/200000.0V-30000X-2124.jpg
- Original data underlying the findings described in manuscript-Identification of MSC ,Exosomes and CSCs/Normal-exosome/200000.0V-30000X-2125.jpg
- Original data underlying the findings described in manuscript-Identification of MSC ,Exosomes and CSCs/Normal-exosome/200000.0V-30000X-2126.jpg
- Original data underlying the findings described in manuscript-Identification of MSC ,Exosomes and CSCs/Normal-exosome/200000.0V-30000X-2127.jpg
- Original data underlying the findings described in manuscript-Identification of MSC ,Exosomes and CSCs/Normal-exosome/200000.0V-40000X-2134.jpg
- Original data underlying the findings described in manuscript-Identification of MSC ,Exosomes and CSCs/Normal-exosome/200000.0V-40000X-2135.jpg
- Original data underlying the findings described in manuscript-Identification of MSC ,Exosomes and CSCs/Normal-exosome/200000.0V-40000X-2136.jpg
- Original data underlying the findings described in manuscript-Identification of MSC ,Exosomes and CSCs/Normal-exosome/200000.0V-40000X-2137.jpg
- Original data underlying the findings described in manuscript-Identification of MSC ,Exosomes and CSCs/Normal-exosome/200000.0V-40000X-2138.jpg
- Original data underlying the findings described in manuscript-Identification of MSC ,Exosomes and CSCs/Normal-exosome/200000.0V-50000X-2117.jpg
- Original data underlying the findings described in manuscript-Identification of MSC ,Exosomes and CSCs/Normal-exosome/200000.0V-50000X-2118.jpg
- Original data underlying the findings described in manuscript-Identification of MSC ,Exosomes and CSCs/exosom-1.png
- Original data underlying the findings described in manuscript-Identification of MSC ,Exosomes and CSCs/exosome-2.jpg
