# Supplementary material for: Bone marrow mesenchymal stem cell-derived exosomal miR-21 protects C-kit+ cardiac stem cells from oxidative injury through the PTEN/PI3K/Akt axis
Source: PLoS One. 2018 Feb 14;13(2):e0191616. doi: 10.1371/journal.pone.0191616 (PMC5812567; doi:10.1371/journal.pone.0191616)
Supplement: S3 File — (ZIP) [file pone.0191616.s003.zip]

Archive with 34 entries (33 files):
- Original data underlying the findings described in manuscript-Internalization of DiI-Labeled exosomes into CSCs/
- Original data underlying the findings described in manuscript-Internalization of DiI-Labeled exosomes into CSCs/A40 (1).tif
- Original data underlying the findings described in manuscript-Internalization of DiI-Labeled exosomes into CSCs/A40 (2).tif
- Original data underlying the findings described in manuscript-Internalization of DiI-Labeled exosomes into CSCs/A40 (3).tif
- Original data underlying the findings described in manuscript-Internalization of DiI-Labeled exosomes into CSCs/A40 (4).tif
- Original data underlying the findings described in manuscript-Internalization of DiI-Labeled exosomes into CSCs/A40 (5).tif
- Original data underlying the findings described in manuscript-Internalization of DiI-Labeled exosomes into CSCs/A41 (1).tif
- Original data underlying the findings described in manuscript-Internalization of DiI-Labeled exosomes into CSCs/A41 (2).tif
- Original data underlying the findings described in manuscript-Internalization of DiI-Labeled exosomes into CSCs/A41 (3).tif
- Original data underlying the findings described in manuscript-Internalization of DiI-Labeled exosomes into CSCs/A41 (4).tif
- Original data underlying the findings described in manuscript-Internalization of DiI-Labeled exosomes into CSCs/A41 (5).tif
- Original data underlying the findings described in manuscript-Internalization of DiI-Labeled exosomes into CSCs/A42 (1).tif
- Original data underlying the findings described in manuscript-Internalization of DiI-Labeled exosomes into CSCs/A42 (2).tif
- Original data underlying the findings described in manuscript-Internalization of DiI-Labeled exosomes into CSCs/A42 (3).tif
- Original data underlying the findings described in manuscript-Internalization of DiI-Labeled exosomes into CSCs/A42 (4).tif
- Original data underlying the findings described in manuscript-Internalization of DiI-Labeled exosomes into CSCs/A42 (5).tif
- Original data underlying the findings described in manuscript-Internalization of DiI-Labeled exosomes into CSCs/A43 (1).tif
- Original data underlying the findings described in manuscript-Internalization of DiI-Labeled exosomes into CSCs/A43 (2).tif
- Original data underlying the findings described in manuscript-Internalization of DiI-Labeled exosomes into CSCs/A43 (3).tif
- Original data underlying the findings described in manuscript-Internalization of DiI-Labeled exosomes into CSCs/A43 (4).tif
- Original data underlying the findings described in manuscript-Internalization of DiI-Labeled exosomes into CSCs/A43 (5).tif
- Original data underlying the findings described in manuscript-Internalization of DiI-Labeled exosomes into CSCs/A44 (1).tif
- Original data underlying the findings described in manuscript-Internalization of DiI-Labeled exosomes into CSCs/A44 (2).tif
- Original data underlying the findings described in manuscript-Internalization of DiI-Labeled exosomes into CSCs/A44 (3).tif
- Original data underlying the findings described in manuscript-Internalization of DiI-Labeled exosomes into CSCs/A44 (4).tif
- Original data underlying the findings described in manuscript-Internalization of DiI-Labeled exosomes into CSCs/A44 (5).tif
- Original data underlying the findings described in manuscript-Internalization of DiI-Labeled exosomes into CSCs/A45 (1).tif
- Original data underlying the findings described in manuscript-Internalization of DiI-Labeled exosomes into CSCs/A45 (2).tif
- Original data underlying the findings described in manuscript-Internalization of DiI-Labeled exosomes into CSCs/A45 (3).tif
- Original data underlying the findings described in manuscript-Internalization of DiI-Labeled exosomes into CSCs/A45 (4).tif
- Original data underlying the findings described in manuscript-Internalization of DiI-Labeled exosomes into CSCs/A45 (5).tif
- Original data underlying the findings described in manuscript-Internalization of DiI-Labeled exosomes into CSCs/Relevant data underlying the findingsdescribed in manuscript.-2.tif
- Original data underlying the findings described in manuscript-Internalization of DiI-Labeled exosomes into CSCs/Relevant data underlying the findingsdescribed in manuscript.-3.tif
- Original data underlying the findings described in manuscript-Internalization of DiI-Labeled exosomes into CSCs/Relevant data underlying the findingsdescribed in manuscript..tif
