# Supplementary material for: Bone marrow mesenchymal stem cell-derived exosomal miR-21 protects C-kit+ cardiac stem cells from oxidative injury through the PTEN/PI3K/Akt axis
Source: PLoS One. 2018 Feb 14;13(2):e0191616. doi: 10.1371/journal.pone.0191616 (PMC5812567; doi:10.1371/journal.pone.0191616)
Supplement: S4 File — (ZIP) [file pone.0191616.s004.zip]

Archive with 3 entries (2 files):
- Original data underlying the findings described in manuscript-Real-Time qPCR analysis of miR-21 and PTEN/PTEN mRNA.xlsx
- Original data underlying the findings described in manuscript-Real-Time qPCR analysis of miR-21 and PTEN/miR21.xlsx
- Original data underlying the findings described in manuscript-Real-Time qPCR analysis of miR-21 and PTEN/
