# Supplementary material for: Bone marrow mesenchymal stem cell-derived exosomal miR-21 protects C-kit+ cardiac stem cells from oxidative injury through the PTEN/PI3K/Akt axis
Source: PLoS One. 2018 Feb 14;13(2):e0191616. doi: 10.1371/journal.pone.0191616 (PMC5812567; doi:10.1371/journal.pone.0191616)
Supplement: S4 File — (ZIP) [file pone.0191616.s004.zip › Original data underlying the findings described in manuscript-Real-Time qPCR analysis of miR-21 and PTEN/PTEN mRNA.xlsx]

## Sheet: Sheet1
		ct-1	ct-2	ct-3	averge	dCt	2^(-dCt)		ct-1	ct-2	ct-3	averge	dCt	2^(-dCt)		PTEN fold change
	Control	19.3	19.09	19.07	19.1533	0.153333	0.899171		20.21	20.22	20.76	20.3967	0.396667	0.759611		84.4791
		19.16	19.32	19.15	19.21	0.21	0.864537		20.45	20.64	20.09	20.3933	0.393333	0.761368		88.0666
		19.35	19.22	19.19	19.2533	0.253333	0.838956		20.32	20.62	20.99	20.6433	0.643333	0.640232		76.313
	PTEN-siRNA-NC	19.27	19.23	19.15	19.2167	0.216667	0.860551		20.84	20.5	20.86	20.7333	0.733333	0.601513		69.8985
		19.23	19.09	19.25	19.19	0.19	0.876606		21.07	21.06	20.27	20.8	0.8	0.574349		65.5197
		19.35	19.23	19.19	19.2567	0.256667	0.83702		20.32	20.21	21.29	20.6067	0.606667	0.656712		78.4584
	PTEN-siRNA	18.25	18.19	18.15	18.1967	-0.803333	1.74513		22.29	22.27	22.3	22.2867	2.28667	0.204948		11.744
		18.17	18.28	18.01	18.1533	-0.846667	1.79834		22.1	22.22	22.09	22.1367	2.13667	0.227405		12.6452
		17.74	17.75	17.84	17.7767	-1.22333	2.33486		22.16	22.11	22.19	22.1533	2.15333	0.224793		9.62769
		ct-1	ct-2	ct-3	averge	dCt	2^(-dCt)		ct-1	ct-2	ct-3	averge	dCt	2^(-dCt)
	Control	18.33	18.34	18.23	18.3	0.3	0.812252		20.84	20.5	20.86	20.7333	0.733333	0.601513		74.0549
		18.22	18.21	18.23	18.22	0.22	0.858565		21.07	21.06	20.27	20.8	0.8	0.574349		66.8964
		18.28	18.2	18.2	18.2267	0.226667	0.854607		20.32	20.21	21.29	20.6067	0.606667	0.656712		76.8438
	miR-21 mimics	18.19	18.06	18.1	18.1167	0.116667	0.922316		20.63	20.63	20.76	20.6733	0.673333	0.627056		67.9871
		18.08	18.05	18.11	18.08	0.08	0.946058		21	20.21	20.24	20.4833	0.483333	0.715323		75.6109
		17.97	18.09	18.01	18.0233	0.0233333	0.983957		20.45	20.25	20.9	20.5333	0.533333	0.690956		70.2222
	miR-21 Inhibiter	17.59	18.28	17.67	17.8467	-0.153333	1.11214		20.59	20.35	20.41	20.45	0.45	0.732043		65.8231
		18.05	18.66	17.73	18.1467	0.146667	0.903335		20.56	20.66	20.46	20.56	0.56	0.678302		75.0886
		17.68	17.58	17.55	17.6033	-0.396667	1.31646		20.13	20.21	20.97	20.4367	0.436667	0.73884		56.1231
	CSC
		ct-1	ct-2	ct-3	averge	dCt	2^(-dCt)		ct-1	ct-2	ct-3	averge	dCt	2^(-dCt)
	Control	19.3	19.09	19.07	19.1533	0.153333	0.899171		20.21	20.22	20.76	20.3967	0.396667	0.759611		84.4791
		19.16	19.32	19.15	19.21	0.21	0.864537		20.45	20.64	20.09	20.3933	0.393333	0.761368		88.0666
		19.35	19.22	19.19	19.2533	0.253333	0.838956		20.32	20.62	20.99	20.6433	0.643333	0.640232		76.313
	H2O2	19.07	19.22	19.19	19.16	0.16	0.895025		19.34	19.35	19.43	19.3733	-0.626667	1.54399		172.508
		19.2	19.15	19.1	19.15	0.15	0.90125		19.45	19.71	19.49	19.55	-0.45	1.36604		151.572
		19.2	19.32	19.28	19.2667	0.266667	0.831238		19.54	19.71	19.45	19.5667	-0.433333	1.35035		162.45
	H-Exo+H2O2	19.07	19.03	19.47	19.19	0.19	0.876606		19.34	19.42	19.45	19.4033	-0.596667	1.51222		172.508
		19.03	18.98	19.39	19.1333	0.133333	0.911722		19.44	19.55	19.75	19.58	-0.42	1.33793		146.747
		19.02	19.32	19.33	19.2233	0.223333	0.856584		19.6	19.65	19.79	19.68	-0.32	1.24833		145.734
	H-Exo+H2O2+LY94002	19.29	19.37	19.21	19.29	0.29	0.817902		19.5	19.75	19.61	19.62	-0.38	1.30134		159.107
		19.23	19.38	19.26	19.29	0.29	0.817902		19.55	19.53	19.39	19.49	-0.51	1.42405		174.11
		19.25	19.06	19.16	19.1567	0.156667	0.897095		19.36	19.59	19.36	19.4367	-0.563333	1.47768		164.718
		ct-1	ct-2	ct-3	averge	dCt	2^(-dCt)		ct-1	ct-2	ct-3	averge	dCt	2^(-dCt)
	Control	19.3	19.09	19.07	19.1533	0.153333	0.899171		20.21	20.22	20.76	20.3967	0.396667	0.759611		84.4791
		19.16	19.32	19.15	19.21	0.21	0.864537		20.45	20.64	20.09	20.3933	0.393333	0.761368		88.0666
		19.35	19.22	19.19	19.2533	0.253333	0.838956		20.32	20.62	20.99	20.6433	0.643333	0.640232		76.313
	H2O2	19.07	19.22	19.19	19.16	0.16	0.895025		19.34	19.35	19.43	19.3733	-0.626667	1.54399		172.508
		19.2	19.15	19.1	19.15	0.15	0.90125		19.45	19.71	19.49	19.55	-0.45	1.36604		151.572
		19.2	19.32	19.28	19.2667	0.266667	0.831238		19.54	19.71	19.45	19.5667	-0.433333	1.35035		162.45
	H-Exo+H2O2	19.07	19.03	19.47	19.19	0.19	0.876606		19.34	19.42	19.45	19.4033	-0.596667	1.51222		172.508
		19.03	18.98	19.39	19.1333	0.133333	0.911722		19.44	19.55	19.75	19.58	-0.42	1.33793		146.747
		19.02	19.32	19.33	19.2233	0.223333	0.856584		19.6	19.65	19.79	19.68	-0.32	1.24833		145.734
	H-Exo+H2O2+miR21 inhibiter	19.19	19.16	19.03	19.1267	0.126667	0.915945		19.54	19.52	18.98	19.3467	-0.653333	1.5728		171.713
		19.45	19.08	19.04	19.19	0.19	0.876606		19.74	19.32	19.23	19.43	-0.57	1.48452		169.349
		19.28	18.67	19.39	19.1133	0.113333	0.92445		19.23	19.12	19.56	19.3033	-0.696667	1.62076		175.321
