# Supplementary material for: Bone marrow mesenchymal stem cell-derived exosomal miR-21 protects C-kit+ cardiac stem cells from oxidative injury through the PTEN/PI3K/Akt axis
Source: PLoS One. 2018 Feb 14;13(2):e0191616. doi: 10.1371/journal.pone.0191616 (PMC5812567; doi:10.1371/journal.pone.0191616)
Supplement: S4 File — (ZIP) [file pone.0191616.s004.zip › Original data underlying the findings described in manuscript-Real-Time qPCR analysis of miR-21 and PTEN/miR21.xlsx]

## Sheet: Sheet1
MSC															miR21 fold change
group	ct1	ct2	ct3	averge	dCt	2^(-dCt)			ct1	ct2	ct3	averge	dCt	2^(-dCt)
MSC	18.91	19.01	19.34	19.0867	1.08667	0.470848			20.64	20.57	20.48	20.5633	0.563333	0.676737	143.727
	18.75	19.13	19.33	19.07	1.07	0.476319			20.7	20.89	21.11	20.9	0.9	0.535887	112.506
	18.91	19	19.09	19	1	0.5			21.09	20.76	20.62	20.8233	0.823333	0.565135	113.027
MSC+H2O2	19.39	19.05	19.14	19.1933	1.19333	0.437291			22.28	22.02	22.01	22.1033	2.10333	0.23272	53.2185
	18.97	19.47	19.02	19.1533	1.15333	0.449585			22.02	21.94	22.05	22.0033	2.00333	0.249423	55.4785
	19.33	19.32	19.2	19.2833	1.28333	0.410845			21.91	22.16	22.28	22.1167	2.11667	0.230579	56.1231
MCS-exo
group	ct1	ct2	ct3	averge	dCt	2^(-dCt)			ct1	ct2	ct3	averge	dCt	2^(-dCt)
N-exo	19.02	19.28	19.24	19.18	1.18	0.441351			22.09	22.09	22.18	22.12	2.12	0.230047	52.1233
	19.41	19.11	19.21	19.2433	1.24333	0.422396			22.27	22.13	22.32	22.24	2.24	0.211686	50.1157
	19.21	19.21	19.48	19.3	1.3	0.406126			22.15	22.08	22.3	22.1767	2.17667	0.221186	54.4624
H-exo	19.12	19.21	19.24	19.19	1.19	0.438303			21.34	21.32	21.09	21.25	1.25	0.420448	95.9264
	19.08	19.12	19.2	19.1333	1.13333	0.455861			21.23	21.07	21.16	21.1533	1.15333	0.449585	98.6233
	19.18	19.25	19.16	19.1967	1.19667	0.436282			21.16	21.24	21.22	21.2067	1.20667	0.433269	99.3092
CSC
group	ct1	ct2	ct3	averge	dCt	2^(-dCt)			ct1	ct2	ct3	averge	dCt	2^(-dCt)
control	17.4	17.39	17.24	17.3433	0.343333	0.788218			19.23	19.13	19.37	19.2433	0.243333	0.844791	107.177
	17.56	17.17	17.25	17.3267	0.326667	0.797377			19.43	19.56	19.74	19.5767	0.576667	0.670511	84.0896
	17.32	17.34	17.71	17.4567	0.456667	0.728668			19.77	19.65	19.77	19.73	0.73	0.602904	82.7406
H2O2	17.65	17.59	17.64	17.6267	0.626667	0.647671			23.55	23.23	23.18	23.32	4.32	0.0500669	7.73029
	17.79	17.72	17.75	17.7533	0.753333	0.593231			23.3	23.2	23.13	23.21	4.21	0.0540336	9.10835
	17.71	17.79	17.5	17.6667	0.666667	0.629961			22.89	23.16	22.66	22.9033	3.90333	0.0668312	10.6088
CSC
group	ct1	ct2	ct3	averge	dCt	2^(-dCt)			ct1	ct2	ct3	averge	dCt	2^(-dCt)
Control	17.4	17.39	17.24	17.3433	0.343333	0.788218			19.23	19.13	19.37	19.2433	0.243333	0.844791	107.177
	17.56	17.17	17.25	17.3267	0.326667	0.797377			19.43	19.56	19.74	19.5767	0.576667	0.670511	84.0896
	17.32	17.34	17.71	17.4567	0.456667	0.728668			19.77	19.65	19.77	19.73	0.73	0.602904	82.7406
H2O2	17.65	17.59	17.64	17.6267	0.626667	0.647671			23.55	23.23	23.18	23.32	4.32	0.0500669	7.73029
	17.79	17.72	17.75	17.7533	0.753333	0.593231			23.3	23.2	23.13	23.21	4.21	0.0540336	9.10835
	17.71	17.79	17.5	17.6667	0.666667	0.629961			22.89	23.16	22.66	22.9033	3.90333	0.0668312	10.6088
N-Exo	16.95	16.81	17.12	16.96	-0.04	1.02811			20.36	20.43	20.44	20.41	1.41	0.376312	36.6021
	16.83	16.59	16.88	16.7667	-0.233333	1.17555			21.85	20.65	20.49	20.9967	1.99667	0.250578	21.3159
	17.01	16.88	16.65	16.8467	-0.153333	1.11214			20.43	20.49	21.55	20.8233	1.82333	0.282567	25.4076
H-EXO	16.85	16.5	16.71	16.6867	-0.313333	1.24258			19.89	19.77	20.05	19.9033	0.903333	0.53465	43.0276
	16.86	16.86	16.7	16.8067	-0.193333	1.1434			20.16	19.97	20.18	20.1033	1.10333	0.46544	40.7066
	16.63	16.56	16.73	16.64	-0.36	1.28343			20.04	20.12	20.01	20.0567	1.05667	0.480742	37.4577
CSCs
group	ct1	ct2	ct3	averge	dCt	2^(-dCt)			ct1	ct2	ct3	averge	dCt	2^(-dCt)
control	17.4	17.39	17.24	17.3433	0.343333	0.788218			19.23	19.13	19.37	19.2433	2.24333	0.211198	26.7943
	17.56	17.17	17.25	17.3267	0.326667	0.797377			19.43	19.56	19.74	19.5767	2.57667	0.167628	21.0224
	17.32	17.34	17.71	17.4567	0.456667	0.728668			19.77	19.65	19.77	19.73	2.73	0.150726	20.6851
H2O2	17.65	17.59	17.64	17.6267	0.626667	0.647671			23.55	23.23	23.18	23.32	6.32	0.0125167	1.93257
	17.79	17.72	17.75	17.7533	0.753333	0.593231			23.3	23.2	23.13	23.21	6.21	0.0135084	2.27709
	17.71	17.79	17.5	17.6667	0.666667	0.629961			22.89	23.16	22.66	22.9033	5.90333	0.0167078	2.6522
H-exo	16.85	16.5	16.71	16.6867	-0.313333	1.24258			19.89	19.77	20.05	19.9033	2.90333	0.133662	10.7569
	16.86	16.86	16.7	16.8067	-0.193333	1.1434			20.16	19.97	20.18	20.1033	3.10333	0.11636	10.1766
	16.63	16.56	16.73	16.64	-0.36	1.28343			20.04	20.12	20.01	20.0567	3.05667	0.120185	9.36442
M-exo	17.73	17.64	17.57	17.6467	0.646667	0.638754			17.39	17.49	17.98	17.62	0.62	0.650671	101.866
	17.75	17.69	17.93	17.79	0.79	0.578344			17.96	17.96	18.07	17.9967	0.996667	0.501157	86.6537
	17.73	17.62	17.64	17.6633	0.663333	0.631418			17.46	17.53	17.33	17.44	0.44	0.737135	116.743
I-exo	17.29	17.44	17.39	17.3733	0.373333	0.771997			23.28	23.1	23.31	23.23	6.23	0.0133224	1.72571
	17.27	17.54	17.35	17.3867	0.386667	0.764895			23.14	22.93	23.01	23.0267	6.02667	0.0153388	2.00535
	17.41	17.49	17.31	17.4033	0.403333	0.756109			22.84	22.7	23.17	22.9033	5.90333	0.0167078	2.20971
H-EXO+miR-21inhibiter	16.62	16.71	17.31	16.88	-0.12	1.08673			21.55	21.63	21.89	21.69	4.69	0.0387409	3.56489
	16.59	17.2	17.31	17.0333	0.0333333	0.97716			21.82	22.04	21.89	21.9167	4.91667	0.0331082	3.38821
	16.89	17.73	17.31	17.31	0.31	0.806642			21.83	21.68	21.94	21.8167	4.81667	0.0354845	4.39904
M-exo+miR-21inhibiter	17.53	17.47	17.41	17.47	0.47	0.721965			17.97	17.88	17.96	17.9367	0.936667	0.522439	72.3635
	17.41	17.45	17.48	17.4467	0.446667	0.733736			17.76	17.61	17.73	17.7	0.7	0.615572	83.8956
	17.51	17.39	17.45	17.45	0.45	0.732043			17.53	17.53	17.64	17.5667	0.566667	0.675175	92.2316
I-exo+miR-21inhibiter	16.49	17.94	17.81	17.4133	0.413333	0.750886			25	25.01	24.91	24.9733	7.97333	0.00397912	0.529924
	16.48	18.01	17.93	17.4733	0.473333	0.720298			25.01	24.89	24.8	24.9	7.9	0.00418662	0.581233
	16.49	17.92	17.81	17.4067	0.406667	0.754364			24.98	25.04	24.23	24.75	7.75	0.00464534	0.615795
