# Supplementary material for: Bone marrow mesenchymal stem cell-derived exosomal miR-21 protects C-kit+ cardiac stem cells from oxidative injury through the PTEN/PI3K/Akt axis
Source: PLoS One. 2018 Feb 14;13(2):e0191616. doi: 10.1371/journal.pone.0191616 (PMC5812567; doi:10.1371/journal.pone.0191616)
Supplement: S5 File — (ZIP) [file pone.0191616.s005.zip]

Archive with 39 entries (31 files):
- Original data underlying the findings described in manuscript-The levels of cell apoptotic related genes were detected by western blotting/
- Original data underlying the findings described in manuscript-The levels of cell apoptotic related genes were detected by western blotting/figure-2/
- Original data underlying the findings described in manuscript-The levels of cell apoptotic related genes were detected by western blotting/figure-2/actin.tif
- Original data underlying the findings described in manuscript-The levels of cell apoptotic related genes were detected by western blotting/figure-2/caspase.tif
- Original data underlying the findings described in manuscript-The levels of cell apoptotic related genes were detected by western blotting/figure-2/cleaved caspase-3.tif
- Original data underlying the findings described in manuscript-The levels of cell apoptotic related genes were detected by western blotting/figure-3/
- Original data underlying the findings described in manuscript-The levels of cell apoptotic related genes were detected by western blotting/figure-3/Caespase-3.tif
- Original data underlying the findings described in manuscript-The levels of cell apoptotic related genes were detected by western blotting/figure-3/actin.tif
- Original data underlying the findings described in manuscript-The levels of cell apoptotic related genes were detected by western blotting/figure-3/cleaved caspase-3.tif
- Original data underlying the findings described in manuscript-The levels of cell apoptotic related genes were detected by western blotting/figure-4/
- Original data underlying the findings described in manuscript-The levels of cell apoptotic related genes were detected by western blotting/figure-4/actin.tif
- Original data underlying the findings described in manuscript-The levels of cell apoptotic related genes were detected by western blotting/figure-4/caspase-3.tif
- Original data underlying the findings described in manuscript-The levels of cell apoptotic related genes were detected by western blotting/figure-4/cleaved caspase-3.tif
- Original data underlying the findings described in manuscript-The levels of cell apoptotic related genes were detected by western blotting/figure-5/
- Original data underlying the findings described in manuscript-The levels of cell apoptotic related genes were detected by western blotting/figure-5/PTEN (siR).tif
- Original data underlying the findings described in manuscript-The levels of cell apoptotic related genes were detected by western blotting/figure-5/PTEN(miR).tif
- Original data underlying the findings described in manuscript-The levels of cell apoptotic related genes were detected by western blotting/figure-5/PTEN.tif
- Original data underlying the findings described in manuscript-The levels of cell apoptotic related genes were detected by western blotting/figure-5/actin(miR-21 ).tif
- Original data underlying the findings described in manuscript-The levels of cell apoptotic related genes were detected by western blotting/figure-5/actin(siR).tif
- Original data underlying the findings described in manuscript-The levels of cell apoptotic related genes were detected by western blotting/figure-5/actin.tif
- Original data underlying the findings described in manuscript-The levels of cell apoptotic related genes were detected by western blotting/figure-6/
- Original data underlying the findings described in manuscript-The levels of cell apoptotic related genes were detected by western blotting/figure-6/PTEN.tif
- Original data underlying the findings described in manuscript-The levels of cell apoptotic related genes were detected by western blotting/figure-6/actin.tif
- Original data underlying the findings described in manuscript-The levels of cell apoptotic related genes were detected by western blotting/figure-6/caspase-3.tif
- Original data underlying the findings described in manuscript-The levels of cell apoptotic related genes were detected by western blotting/figure-6/cleaved caspase-3.tif
- Original data underlying the findings described in manuscript-The levels of cell apoptotic related genes were detected by western blotting/figure-7/
- Original data underlying the findings described in manuscript-The levels of cell apoptotic related genes were detected by western blotting/figure-7/Caspase-3.tif
- Original data underlying the findings described in manuscript-The levels of cell apoptotic related genes were detected by western blotting/figure-7/actin.tif
- Original data underlying the findings described in manuscript-The levels of cell apoptotic related genes were detected by western blotting/figure-7/cleaved caspse-3.tif
- Original data underlying the findings described in manuscript-The levels of cell apoptotic related genes were detected by western blotting/figure-8/
- Original data underlying the findings described in manuscript-The levels of cell apoptotic related genes were detected by western blotting/figure-8/GAPDH(ly294002).tif
- Original data underlying the findings described in manuscript-The levels of cell apoptotic related genes were detected by western blotting/figure-8/GAPDH(miR-21 inhibiter).tif
- Original data underlying the findings described in manuscript-The levels of cell apoptotic related genes were detected by western blotting/figure-8/P-AKT(LY294002).tif
- Original data underlying the findings described in manuscript-The levels of cell apoptotic related genes were detected by western blotting/figure-8/P-AKT(miR-21 inhibiter).tif
- Original data underlying the findings described in manuscript-The levels of cell apoptotic related genes were detected by western blotting/figure-8/PTEN(ly294002).tif
- Original data underlying the findings described in manuscript-The levels of cell apoptotic related genes were detected by western blotting/figure-8/PTEN(miR-21 inhibiter).tif
- Original data underlying the findings described in manuscript-The levels of cell apoptotic related genes were detected by western blotting/figure-8/T-AKT(ly294002).tif
- Original data underlying the findings described in manuscript-The levels of cell apoptotic related genes were detected by western blotting/figure-8/T-AKT(miR-21 inhibiter).tif
- Original data underlying the findings described in manuscript-The levels of cell apoptotic related genes were detected by western blotting/western blot.xlsx
