# Supplementary material for: Bone marrow mesenchymal stem cell-derived exosomal miR-21 protects C-kit+ cardiac stem cells from oxidative injury through the PTEN/PI3K/Akt axis
Source: PLoS One. 2018 Feb 14;13(2):e0191616. doi: 10.1371/journal.pone.0191616 (PMC5812567; doi:10.1371/journal.pone.0191616)
Supplement: S5 File — (ZIP) [file pone.0191616.s005.zip › Original data underlying the findings described in manuscript-The levels of cell apoptotic related genes were detected by western blotting/western blot.xlsx]

## Sheet: Sheet1
figure2 Oxidative Stress Induced Apoptosis in the C-kit+ CSCs
	actin	cleaved-caspase-3			actin	caspase-3
control	3369	2125.05	0.630767		3369	3859.59	1.14562
	4732.46	1956.75	0.413475		4732.46	3484.42	0.736282
	4790.35	1845.77	0.38531		4790.35	3275.5	0.68377
H2O2	3303.2	4617.11	1.39777		3303.2	3864.48	1.16992
	4790.09	4561.36	0.95225		4790.09	4346.39	0.907372
	4621.9	4390.57	0.94995		4621.9	3327.02	0.71984
figure3 MSC-derived Exosomes Prevented H2O2-induced C-kit+ CSC Apoptosis
	actin	cleaved-caspase-3			actin	caspase-3
Control	3216.05	2689.68	0.836329		3216.05	3734.53	1.16121
	2489.43	2083.58	0.836969		2489.43	3297.88	1.32475
	3618.43	1987.83	0.549363		3618.43	3751.17	1.03668
H2O2	3192.13	4764.14	1.49246		3192.13	3853.14	1.20707
	2525.31	3767.84	1.49203		2525.31	3377.19	1.33734
	3811.41	3824.18	1.00335		3811.41	3620.22	0.949838
N-exo+H2O2	3870.72	4727.01	1.22122		3870.72	3695.56	0.954749
	2539.87	3712.82	1.46181		2539.87	3490.58	1.37431
	3819.38	3853.97	1.00906		3819.38	3871.73	1.01371
H-exo+H2O2	3377.42	2583.53	0.764942		3377.42	3603.81	1.06703
	2327.2	2064.05	0.886923		2327.2	3040.29	1.30642
	3902.03	2034.39	0.521367		3902.03	3808.94	0.976142
figure4. miR-21 in MSC-Exos Participated in the Protection of C-kit+ CSCs from Apoptosis
	actin	cleaved caspase-3			actin	caspase-3			GADPH	PTEN			GADPH	P-AKT			GADPH	T-AKT
Control	3736.6	2400.03	0.642303		3736.6	3446.54	0.922373		2144.11	2045.51	0.954011		2144.11	1224.4	0.571054		2144.11	3567.56	1.66389
	3775.22	1781.26	0.47183		3775.22	3391.23	0.898287		3476.22	1965.24	0.565338		3476.22	2301.58	0.662094		3476.22	3684.66	1.05996
	3623.49	1948.31	0.537689		3623.49	3600.99	0.993791		3396.79	2298.23	0.676588		3396.79	535.639	0.15769		3396.79	3509.36	1.03314
H2O2	3838.45	3583.65	0.93362		3838.45	3513.69	0.915392		2162.52	3890.57	1.79909		2162.52	1536.76	0.710634		2162.52	3680.84	1.7021
	3615.22	3741.54	1.03494		3615.22	3201.81	0.885648		3424.1	3879.68	1.13305		3424.1	2449.95	0.715501		3424.1	3577.83	1.0449
	3490.27	3747.07	1.07357		3490.27	3364.17	0.96387		3455.86	3582.8	1.03673		3455.86	2490.42	0.720636		3455.86	3544.14	1.02554
H-exo+H2O2	3977.22	1747.24	0.439313		3977.22	3624.91	0.911417		2174.36	2165.52	0.995938		2174.36	3910.77	1.79859		2174.36	3635.88	1.67216
	3623.74	1892.86	0.522348		3623.74	3232.8	0.892118		3275.84	1980.33	0.604525		3275.84	3898.16	1.18997		3275.84	3498.53	1.06798
	3783.15	1789.83	0.473107		3783.15	3364.99	0.889469		3330.38	1897.9	0.569875		3330.38	3162.89	0.949711		3330.38	3856.38	1.15794
I-EXO-miR21inhibiter+H2O2	3872.52	3657.01	0.944351		3872.52	3506.01	0.905357		2131.08	3989.38	1.872		2131.08	1223.32	0.574039		2131.08	3405.32	1.59793
	3808.9	3768.9	0.989497		3808.9	3258.16	0.855408		3258.15	3982.9	1.22244		3258.15	2311.52	0.709459		3258.15	3314.19	1.0172
	3610.31	3783.65	1.04801		3610.31	3484.14	0.965051		3286.16	3865.79	1.17639		3286.16	496.28	0.151021		3286.16	3450.2	1.04992
figure5 Effect of miR-21 on PTEN expression in CSCs under normal conditions
	PTEN	GDPH				PTEN	GDPH
Contol	1361.74	3002.66	0.453511		control	2995.94	2902.42	1.03222
	3943.65	3362.05	1.17299			1618.24	2960.03	0.546696
	2326.38	3457.63	0.672826			2727.57	2947.48	0.925391
siR-PTEN-NC	1372.76	3049.8	0.450114		inhibiter	4747.67	2960.11	1.60388
	3101.17	3638.85	0.852239			4512.2	2961.15	1.5238
	2612.58	3045.98	0.857715			5201.59	2905.16	1.79047
siPTEN	715.002	3349.82	0.213445		mimics	3303.8	2948.67	1.12044
	1572.68	3885.44	0.404761			897.108	2969.7	0.302087
	1060.14	3073.76	0.344901			2292.1	2946.55	0.777891
Figure6: The anti-apoptotic contributions of PTEN in C-kit+ CSCs
	actin	cleaved-caspase-3			actin	PTEN			actin	caspase-3
Control	3833.47	1143.12	0.298194		3833.47	1961.68	0.511724		3833.47	3732.51	0.973664
	3849.61	1487.47	0.386394		3849.61	1957.18	0.50841		3849.61	3497.09	0.908428
	3874.57	142.049	0.0366618		3874.57	1107.43	0.285821		3874.57	3781.11	0.975877
H2O2	3876.31	2780.71	0.71736		3876.31	3832.57	0.988717		3876.31	3550.24	0.91588
	3849.49	2456.79	0.638212		3849.49	3832.54	0.995598		3849.49	3678.22	0.955509
	3779.39	2481.84	0.656676		3779.39	2292.47	0.60657		3779.39	3610.24	0.955242
siRNA-NC+H2O2	3833.47	2783.63	0.726139		3833.47	3827.21	0.998369		3833.47	3665.34	0.956144
	3789.57	2476.47	0.653498		3789.57	3863.03	1.01939		3789.57	3560.58	0.939574
	3669.57	2427.57	0.661541		3669.57	2276.49	0.620369		3669.57	3473.8	0.946651
siRNA-PTEN+H2O2	3941.11	1187.91	0.301416		3941.11	1936.63	0.491393		3941.11	3633.81	0.922027
	3798.46	1422.49	0.374491		3798.46	1986.48	0.52297		3798.46	3789.29	0.997586
	3840.59	1475.25	0.384121		3840.59	1132.26	0.294814		3840.59	3408.94	0.887608
figure7 Contribution of the PTEN/PI3K/Akt axis to H2O2-induced apoptosis in C-kit+ CSCs.
	Actin	cleaved caspase-3			Actin	caspase-3			GADPH	PTEN			GADPH	P-AKT			GADPH	T-AKT
control	2591.5	2606.53	1.0058		2591.5	2565.37	0.989917		3259.42	1963.32	0.602353		3259.42	1120.54	0.343784		3259.42	4001.76	1.22775
	3476.22	845.729	0.24329		3476.22	2531.7	0.72829		3594.24	1815.85	0.505212		3594.24	1855.22	0.516164		3594.24	3920.56	1.09079
	3396.8	1087.36	0.320112		3396.8	3401.57	1.0014		2389.85	1842.4	0.770927		2389.85	418.902	0.175284		2389.85	3587	1.50093
H2O2	2539.17	3561.35	1.40257		2539.17	2463.02	0.970011		3196.37	3790.24	1.18579		3196.37	1151.26	0.360177		3196.37	4050.42	1.26719
	3424.8	2687.44	0.784699		3424.8	2579.1	0.753066		3716.01	3768.68	1.01418		3716.01	1844.51	0.49637		3716.01	3892.18	1.04741
	3455.86	2555.86	0.739573		3455.86	3411.92	0.987285		2364.68	3612.84	1.52783		2364.68	547.705	0.231619		2364.68	3681.92	1.55705
H-exo+H2O2	2507.32	1712.63	0.683055		2507.32	2749.73	1.09668		3128.43	1839.52	0.588001		3128.43	3328.11	1.06383		3128.43	3974.71	1.27051
	3275.85	765.097	0.233557		3275.85	2581.02	0.787894		3685.98	1783.14	0.483762		3685.98	4146.36	1.1249		3685.98	3712.52	1.0072
	3330.38	1099.97	0.330285		3330.38	3461.77	1.03945		2344.5	1767.45	0.753872		2344.5	1746.63	0.744989		2344.5	3701.09	1.57863
H-Exo-LY294002+H2O2	2584.2	3187.01	1.23327		2584.2	2463.15	0.95316		3172.23	1722.51	0.542995		3172.23	1209.07	0.381143		3172.23	3990.45	1.25793
	3258.15	2519.94	0.773425		3258.15	2509.44	0.770203		3684.15	1744.9	0.473624		3684.15	1858.67	0.504503		3684.15	3810.3	1.03424
	3286.16	2654.93	0.807914		3286.16	3440.89	1.04709		2378.21	1847.34	0.77678		2378.21	847.145	0.356211		2378.21	3729.12	1.56804
