# Supplementary material for: Bone marrow mesenchymal stem cell-derived exosomal miR-21 protects C-kit+ cardiac stem cells from oxidative injury through the PTEN/PI3K/Akt axis
Source: PLoS One. 2018 Feb 14;13(2):e0191616. doi: 10.1371/journal.pone.0191616 (PMC5812567; doi:10.1371/journal.pone.0191616)
Supplement: S6 File — (ZIP) [file pone.0191616.s006.zip]

Archive with 106 entries (100 files):
- Original data underlying the findings described in manuscript-TUNEL staining for detecting the apoptosis of CSCs-1/
- Original data underlying the findings described in manuscript-TUNEL staining for detecting the apoptosis of CSCs-1/H-Exo  group/
- Original data underlying the findings described in manuscript-TUNEL staining for detecting the apoptosis of CSCs-1/H-Exo  group/fig_01.tif
- Original data underlying the findings described in manuscript-TUNEL staining for detecting the apoptosis of CSCs-1/H-Exo  group/fig_02.tif
- Original data underlying the findings described in manuscript-TUNEL staining for detecting the apoptosis of CSCs-1/H-Exo  group/fig_1-1.tif
- Original data underlying the findings described in manuscript-TUNEL staining for detecting the apoptosis of CSCs-1/H-Exo  group/fig_1-2.tif
- Original data underlying the findings described in manuscript-TUNEL staining for detecting the apoptosis of CSCs-1/H-Exo  group/fig_2-1.tif
- Original data underlying the findings described in manuscript-TUNEL staining for detecting the apoptosis of CSCs-1/H-Exo  group/fig_2-2.tif
- Original data underlying the findings described in manuscript-TUNEL staining for detecting the apoptosis of CSCs-1/H-Exo  group/fig_3-1.tif
- Original data underlying the findings described in manuscript-TUNEL staining for detecting the apoptosis of CSCs-1/H-Exo  group/fig_3-2.tif
- Original data underlying the findings described in manuscript-TUNEL staining for detecting the apoptosis of CSCs-1/H-Exo  group/fig_3.tif
- Original data underlying the findings described in manuscript-TUNEL staining for detecting the apoptosis of CSCs-1/H-Exo  group/fig_4-1.tif
- Original data underlying the findings described in manuscript-TUNEL staining for detecting the apoptosis of CSCs-1/H-Exo  group/fig_4-2.tif
- Original data underlying the findings described in manuscript-TUNEL staining for detecting the apoptosis of CSCs-1/H-Exo  group/fig_4.tif
- Original data underlying the findings described in manuscript-TUNEL staining for detecting the apoptosis of CSCs-1/H-Exo  group/fig_5-1.tif
- Original data underlying the findings described in manuscript-TUNEL staining for detecting the apoptosis of CSCs-1/H-Exo  group/fig_5-2.tif
- Original data underlying the findings described in manuscript-TUNEL staining for detecting the apoptosis of CSCs-1/H-Exo  group/fig_5.tif
- Original data underlying the findings described in manuscript-TUNEL staining for detecting the apoptosis of CSCs-1/H-Exo  group/fig_6-1.tif
- Original data underlying the findings described in manuscript-TUNEL staining for detecting the apoptosis of CSCs-1/H-Exo  group/fig_6-2.tif
- Original data underlying the findings described in manuscript-TUNEL staining for detecting the apoptosis of CSCs-1/H-Exo  group/fig_6.tif
- Original data underlying the findings described in manuscript-TUNEL staining for detecting the apoptosis of CSCs-1/H-Exo  group/fig_7-1.tif
- Original data underlying the findings described in manuscript-TUNEL staining for detecting the apoptosis of CSCs-1/H-Exo  group/fig_7-2.tif
- Original data underlying the findings described in manuscript-TUNEL staining for detecting the apoptosis of CSCs-1/H-Exo  group/fig_7.tif
- Original data underlying the findings described in manuscript-TUNEL staining for detecting the apoptosis of CSCs-1/H-Exo+ly294002  group/
- Original data underlying the findings described in manuscript-TUNEL staining for detecting the apoptosis of CSCs-1/H-Exo+ly294002  group/fig_02.tif
- Original data underlying the findings described in manuscript-TUNEL staining for detecting the apoptosis of CSCs-1/H-Exo+ly294002  group/fig_1-1.tif
- Original data underlying the findings described in manuscript-TUNEL staining for detecting the apoptosis of CSCs-1/H-Exo+ly294002  group/fig_1-2.tif
- Original data underlying the findings described in manuscript-TUNEL staining for detecting the apoptosis of CSCs-1/H-Exo+ly294002  group/fig_1.tif
- Original data underlying the findings described in manuscript-TUNEL staining for detecting the apoptosis of CSCs-1/H-Exo+ly294002  group/fig_2-1.tif
- Original data underlying the findings described in manuscript-TUNEL staining for detecting the apoptosis of CSCs-1/H-Exo+ly294002  group/fig_2-2.tif
- Original data underlying the findings described in manuscript-TUNEL staining for detecting the apoptosis of CSCs-1/H-Exo+ly294002  group/fig_3-1.tif
- Original data underlying the findings described in manuscript-TUNEL staining for detecting the apoptosis of CSCs-1/H-Exo+ly294002  group/fig_3-2.tif
- Original data underlying the findings described in manuscript-TUNEL staining for detecting the apoptosis of CSCs-1/H-Exo+ly294002  group/fig_3.tif
- Original data underlying the findings described in manuscript-TUNEL staining for detecting the apoptosis of CSCs-1/H-Exo+ly294002  group/fig_4-1.tif
- Original data underlying the findings described in manuscript-TUNEL staining for detecting the apoptosis of CSCs-1/H-Exo+ly294002  group/fig_4-2.tif
- Original data underlying the findings described in manuscript-TUNEL staining for detecting the apoptosis of CSCs-1/H-Exo+ly294002  group/fig_4.tif
- Original data underlying the findings described in manuscript-TUNEL staining for detecting the apoptosis of CSCs-1/H-Exo+ly294002  group/fig_5-1.tif
- Original data underlying the findings described in manuscript-TUNEL staining for detecting the apoptosis of CSCs-1/H-Exo+ly294002  group/fig_5-2.tif
- Original data underlying the findings described in manuscript-TUNEL staining for detecting the apoptosis of CSCs-1/H-Exo+ly294002  group/fig_5.tif
- Original data underlying the findings described in manuscript-TUNEL staining for detecting the apoptosis of CSCs-1/H-Exo+ly294002  group/fig_6-1.tif
- Original data underlying the findings described in manuscript-TUNEL staining for detecting the apoptosis of CSCs-1/H-Exo+ly294002  group/fig_6-2.tif
- Original data underlying the findings described in manuscript-TUNEL staining for detecting the apoptosis of CSCs-1/H-Exo+ly294002  group/fig_6.tif
- Original data underlying the findings described in manuscript-TUNEL staining for detecting the apoptosis of CSCs-1/H2O2 group/
- Original data underlying the findings described in manuscript-TUNEL staining for detecting the apoptosis of CSCs-1/H2O2 group/fig_01.tif
- Original data underlying the findings described in manuscript-TUNEL staining for detecting the apoptosis of CSCs-1/H2O2 group/fig_1-1.tif
- Original data underlying the findings described in manuscript-TUNEL staining for detecting the apoptosis of CSCs-1/H2O2 group/fig_1-2.tif
- Original data underlying the findings described in manuscript-TUNEL staining for detecting the apoptosis of CSCs-1/H2O2 group/fig_2-1.tif
- Original data underlying the findings described in manuscript-TUNEL staining for detecting the apoptosis of CSCs-1/H2O2 group/fig_2-2.tif
- Original data underlying the findings described in manuscript-TUNEL staining for detecting the apoptosis of CSCs-1/H2O2 group/fig_2.tif
- Original data underlying the findings described in manuscript-TUNEL staining for detecting the apoptosis of CSCs-1/H2O2 group/fig_3-1.tif
- Original data underlying the findings described in manuscript-TUNEL staining for detecting the apoptosis of CSCs-1/H2O2 group/fig_3-2.tif
- Original data underlying the findings described in manuscript-TUNEL staining for detecting the apoptosis of CSCs-1/H2O2 group/fig_3.tif
- Original data underlying the findings described in manuscript-TUNEL staining for detecting the apoptosis of CSCs-1/H2O2 group/fig_4-1.tif
- Original data underlying the findings described in manuscript-TUNEL staining for detecting the apoptosis of CSCs-1/H2O2 group/fig_4-2.tif
- Original data underlying the findings described in manuscript-TUNEL staining for detecting the apoptosis of CSCs-1/H2O2 group/fig_4.tif
- Original data underlying the findings described in manuscript-TUNEL staining for detecting the apoptosis of CSCs-1/H2O2 group/fig_5-1.tif
- Original data underlying the findings described in manuscript-TUNEL staining for detecting the apoptosis of CSCs-1/H2O2 group/fig_5-2.tif
- Original data underlying the findings described in manuscript-TUNEL staining for detecting the apoptosis of CSCs-1/H2O2 group/fig_5.tif
- Original data underlying the findings described in manuscript-TUNEL staining for detecting the apoptosis of CSCs-1/H2O2 group/fig_6-1.tif
- Original data underlying the findings described in manuscript-TUNEL staining for detecting the apoptosis of CSCs-1/H2O2 group/fig_6-2.tif
- Original data underlying the findings described in manuscript-TUNEL staining for detecting the apoptosis of CSCs-1/H2O2 group/fig_6.tif
- Original data underlying the findings described in manuscript-TUNEL staining for detecting the apoptosis of CSCs-1/I-Exo  group/
- Original data underlying the findings described in manuscript-TUNEL staining for detecting the apoptosis of CSCs-1/I-Exo  group/fig_02.tif
- Original data underlying the findings described in manuscript-TUNEL staining for detecting the apoptosis of CSCs-1/I-Exo  group/fig_1-1.tif
- Original data underlying the findings described in manuscript-TUNEL staining for detecting the apoptosis of CSCs-1/I-Exo  group/fig_1-2.tif
- Original data underlying the findings described in manuscript-TUNEL staining for detecting the apoptosis of CSCs-1/I-Exo  group/fig_1.tif
- Original data underlying the findings described in manuscript-TUNEL staining for detecting the apoptosis of CSCs-1/I-Exo  group/fig_2-1.tif
- Original data underlying the findings described in manuscript-TUNEL staining for detecting the apoptosis of CSCs-1/I-Exo  group/fig_2-2.tif
- Original data underlying the findings described in manuscript-TUNEL staining for detecting the apoptosis of CSCs-1/I-Exo  group/fig_3-1.tif
- Original data underlying the findings described in manuscript-TUNEL staining for detecting the apoptosis of CSCs-1/I-Exo  group/fig_3-2.tif
- Original data underlying the findings described in manuscript-TUNEL staining for detecting the apoptosis of CSCs-1/I-Exo  group/fig_3.tif
- Original data underlying the findings described in manuscript-TUNEL staining for detecting the apoptosis of CSCs-1/I-Exo  group/fig_4-1.tif
- Original data underlying the findings described in manuscript-TUNEL staining for detecting the apoptosis of CSCs-1/I-Exo  group/fig_4-2.tif
- Original data underlying the findings described in manuscript-TUNEL staining for detecting the apoptosis of CSCs-1/I-Exo  group/fig_4.tif
- Original data underlying the findings described in manuscript-TUNEL staining for detecting the apoptosis of CSCs-1/I-Exo  group/fig_5-1.tif
- Original data underlying the findings described in manuscript-TUNEL staining for detecting the apoptosis of CSCs-1/I-Exo  group/fig_5-2.tif
- Original data underlying the findings described in manuscript-TUNEL staining for detecting the apoptosis of CSCs-1/I-Exo  group/fig_5.tif
- Original data underlying the findings described in manuscript-TUNEL staining for detecting the apoptosis of CSCs-1/I-Exo  group/fig_6-1.tif
- Original data underlying the findings described in manuscript-TUNEL staining for detecting the apoptosis of CSCs-1/I-Exo  group/fig_6.tif
- Original data underlying the findings described in manuscript-TUNEL staining for detecting the apoptosis of CSCs-1/I-Exo  group/═╝╧±_6-2.tif
- Original data underlying the findings described in manuscript-TUNEL staining for detecting the apoptosis of CSCs-1/I-Exo+inhibiter  group/
- Original data underlying the findings described in manuscript-TUNEL staining for detecting the apoptosis of CSCs-1/I-Exo+inhibiter  group/fig_02.tif
- Original data underlying the findings described in manuscript-TUNEL staining for detecting the apoptosis of CSCs-1/I-Exo+inhibiter  group/fig_1-1.tif
- Original data underlying the findings described in manuscript-TUNEL staining for detecting the apoptosis of CSCs-1/I-Exo+inhibiter  group/fig_1-2.tif
- Original data underlying the findings described in manuscript-TUNEL staining for detecting the apoptosis of CSCs-1/I-Exo+inhibiter  group/fig_1.tif
- Original data underlying the findings described in manuscript-TUNEL staining for detecting the apoptosis of CSCs-1/I-Exo+inhibiter  group/fig_2-1.tif
- Original data underlying the findings described in manuscript-TUNEL staining for detecting the apoptosis of CSCs-1/I-Exo+inhibiter  group/fig_2-2.tif
- Original data underlying the findings described in manuscript-TUNEL staining for detecting the apoptosis of CSCs-1/I-Exo+inhibiter  group/fig_3-1.tif
- Original data underlying the findings described in manuscript-TUNEL staining for detecting the apoptosis of CSCs-1/I-Exo+inhibiter  group/fig_3-2.tif
- Original data underlying the findings described in manuscript-TUNEL staining for detecting the apoptosis of CSCs-1/I-Exo+inhibiter  group/fig_3.tif
- Original data underlying the findings described in manuscript-TUNEL staining for detecting the apoptosis of CSCs-1/I-Exo+inhibiter  group/fig_4-1.tif
- Original data underlying the findings described in manuscript-TUNEL staining for detecting the apoptosis of CSCs-1/I-Exo+inhibiter  group/fig_4-2.tif
- Original data underlying the findings described in manuscript-TUNEL staining for detecting the apoptosis of CSCs-1/I-Exo+inhibiter  group/fig_4.tif
- Original data underlying the findings described in manuscript-TUNEL staining for detecting the apoptosis of CSCs-1/I-Exo+inhibiter  group/fig_5-1.tif
- Original data underlying the findings described in manuscript-TUNEL staining for detecting the apoptosis of CSCs-1/I-Exo+inhibiter  group/fig_5-2.tif
- Original data underlying the findings described in manuscript-TUNEL staining for detecting the apoptosis of CSCs-1/I-Exo+inhibiter  group/fig_5.tif
- Original data underlying the findings described in manuscript-TUNEL staining for detecting the apoptosis of CSCs-1/I-Exo+inhibiter  group/fig_6-1.tif
- Original data underlying the findings described in manuscript-TUNEL staining for detecting the apoptosis of CSCs-1/I-Exo+inhibiter  group/fig_6-2.tif
- Original data underlying the findings described in manuscript-TUNEL staining for detecting the apoptosis of CSCs-1/I-Exo+inhibiter  group/fig_6.tif
- Original data underlying the findings described in manuscript-TUNEL staining for detecting the apoptosis of CSCs-1/I-Exo+inhibiter  group/fig_7-1.tif
- Original data underlying the findings described in manuscript-TUNEL staining for detecting the apoptosis of CSCs-1/I-Exo+inhibiter  group/fig_7-2.tif
- Original data underlying the findings described in manuscript-TUNEL staining for detecting the apoptosis of CSCs-1/I-Exo+inhibiter  group/fig_7.tif
- Original data underlying the findings described in manuscript-TUNEL staining for detecting the apoptosis of CSCs-1/I-Exo+inhibiter  group/fig_8-1.tif
- Original data underlying the findings described in manuscript-TUNEL staining for detecting the apoptosis of CSCs-1/I-Exo+inhibiter  group/fig_8-2.tif
- Original data underlying the findings described in manuscript-TUNEL staining for detecting the apoptosis of CSCs-1/I-Exo+inhibiter  group/fig_8.tif
- Original data underlying the findings described in manuscript-TUNEL staining for detecting the apoptosis of CSCs-1/TUNEL staining.xlsx
