# Supplementary material for: Bone marrow mesenchymal stem cell-derived exosomal miR-21 protects C-kit+ cardiac stem cells from oxidative injury through the PTEN/PI3K/Akt axis
Source: PLoS One. 2018 Feb 14;13(2):e0191616. doi: 10.1371/journal.pone.0191616 (PMC5812567; doi:10.1371/journal.pone.0191616)
Supplement: S6 File — (ZIP) [file pone.0191616.s006.zip › Original data underlying the findings described in manuscript-TUNEL staining for detecting the apoptosis of CSCs-1/TUNEL staining.xlsx]

## Sheet: Sheet1
	TUNEL	DAPI		average
Nor	2	22	9.09091	6.40815
	1	28	3.57143
	1	25	4
	1	25	4
	2	23	8.69565
	2	22	9.09091
H2O2	16	46	34.7826	47.0313
	15	40	37.5
	15	25	60
	16	33	48.4848
	18	33	54.5455
	15	32	46.875
N-Exo	5	18	27.7778	20.4361
	6	31	19.3548
	6	31	19.3548
	7	30	23.3333
	5	31	16.129
	5	30	16.6667
H-Exo	3	26	11.5385	12.8338
	5	35	14.2857
	2	19	10.5263
	4	31	12.9032
	5	34	14.7059
	3	23	13.0435
I-Exo	12	42	28.5714	34.4101
	11	27	40.7407
	11	26	42.3077
	8	31	25.8065
	9	22	40.9091
	9	32	28.125
I-Exo+I	9	20	45	41.6994
	17	32	53.125
	12	42	28.5714
	16	32	50
	9	25	36
	9	24	37.5
M-Exo	1	13	7.69231	11.5177
	3	30	10
	2	15	13.3333
	2	18	11.1111
	3	22	13.6364
	2	15	13.3333
siPTEN	2	30	6.66667	12.192
	4	21	19.0476
	4	59	6.77966
	2	15	13.3333
	3	17	17.6471
	3	31	9.67742
INC PTEN	12	33	36.3636	44.1187
	14	24	58.3333
	13	25	52
	10	23	43.4783
	9	24	37.5
	10	27	37.037	41.1544
H-Exo+LY294002	17	44	38.6364
	10	26	38.4615
	12	26	46.1538
	12	33	36.3636
	12	35	34.2857
	12	21	57.1429
