# Supplementary material for: Bone marrow mesenchymal stem cell-derived exosomal miR-21 protects C-kit+ cardiac stem cells from oxidative injury through the PTEN/PI3K/Akt axis
Source: PLoS One. 2018 Feb 14;13(2):e0191616. doi: 10.1371/journal.pone.0191616 (PMC5812567; doi:10.1371/journal.pone.0191616)
Supplement: S7 File — (ZIP) [file pone.0191616.s007.zip]

Archive with 102 entries (96 files):
- Original data underlying the findings described in manuscript-TUNEL staining for detecting the apoptosis of CSCs-2/
- Original data underlying the findings described in manuscript-TUNEL staining for detecting the apoptosis of CSCs-2/M-Exo group/
- Original data underlying the findings described in manuscript-TUNEL staining for detecting the apoptosis of CSCs-2/M-Exo group/fig_01.tif
- Original data underlying the findings described in manuscript-TUNEL staining for detecting the apoptosis of CSCs-2/M-Exo group/fig_02.tif
- Original data underlying the findings described in manuscript-TUNEL staining for detecting the apoptosis of CSCs-2/M-Exo group/fig_1-1.tif
- Original data underlying the findings described in manuscript-TUNEL staining for detecting the apoptosis of CSCs-2/M-Exo group/fig_1-2.tif
- Original data underlying the findings described in manuscript-TUNEL staining for detecting the apoptosis of CSCs-2/M-Exo group/fig_2-1.tif
- Original data underlying the findings described in manuscript-TUNEL staining for detecting the apoptosis of CSCs-2/M-Exo group/fig_2-2.tif
- Original data underlying the findings described in manuscript-TUNEL staining for detecting the apoptosis of CSCs-2/M-Exo group/fig_3-1.tif
- Original data underlying the findings described in manuscript-TUNEL staining for detecting the apoptosis of CSCs-2/M-Exo group/fig_3-2.tif
- Original data underlying the findings described in manuscript-TUNEL staining for detecting the apoptosis of CSCs-2/M-Exo group/fig_3.tif
- Original data underlying the findings described in manuscript-TUNEL staining for detecting the apoptosis of CSCs-2/M-Exo group/fig_4-1.tif
- Original data underlying the findings described in manuscript-TUNEL staining for detecting the apoptosis of CSCs-2/M-Exo group/fig_4-2.tif
- Original data underlying the findings described in manuscript-TUNEL staining for detecting the apoptosis of CSCs-2/M-Exo group/fig_4.tif
- Original data underlying the findings described in manuscript-TUNEL staining for detecting the apoptosis of CSCs-2/M-Exo group/fig_5-1.tif
- Original data underlying the findings described in manuscript-TUNEL staining for detecting the apoptosis of CSCs-2/M-Exo group/fig_5-2.tif
- Original data underlying the findings described in manuscript-TUNEL staining for detecting the apoptosis of CSCs-2/M-Exo group/fig_5.tif
- Original data underlying the findings described in manuscript-TUNEL staining for detecting the apoptosis of CSCs-2/M-Exo group/fig_6-1.tif
- Original data underlying the findings described in manuscript-TUNEL staining for detecting the apoptosis of CSCs-2/M-Exo group/fig_6-2.tif
- Original data underlying the findings described in manuscript-TUNEL staining for detecting the apoptosis of CSCs-2/M-Exo group/fig_6.tif
- Original data underlying the findings described in manuscript-TUNEL staining for detecting the apoptosis of CSCs-2/N-Exo group/
- Original data underlying the findings described in manuscript-TUNEL staining for detecting the apoptosis of CSCs-2/N-Exo group/fig_01.tif
- Original data underlying the findings described in manuscript-TUNEL staining for detecting the apoptosis of CSCs-2/N-Exo group/fig_02-1.tif
- Original data underlying the findings described in manuscript-TUNEL staining for detecting the apoptosis of CSCs-2/N-Exo group/fig_02-2.tif
- Original data underlying the findings described in manuscript-TUNEL staining for detecting the apoptosis of CSCs-2/N-Exo group/fig_02.tif
- Original data underlying the findings described in manuscript-TUNEL staining for detecting the apoptosis of CSCs-2/N-Exo group/fig_03.tif
- Original data underlying the findings described in manuscript-TUNEL staining for detecting the apoptosis of CSCs-2/N-Exo group/fig_1-1.tif
- Original data underlying the findings described in manuscript-TUNEL staining for detecting the apoptosis of CSCs-2/N-Exo group/fig_1-2.tif
- Original data underlying the findings described in manuscript-TUNEL staining for detecting the apoptosis of CSCs-2/N-Exo group/fig_3-1.tif
- Original data underlying the findings described in manuscript-TUNEL staining for detecting the apoptosis of CSCs-2/N-Exo group/fig_3-2.tif
- Original data underlying the findings described in manuscript-TUNEL staining for detecting the apoptosis of CSCs-2/N-Exo group/fig_4-1.tif
- Original data underlying the findings described in manuscript-TUNEL staining for detecting the apoptosis of CSCs-2/N-Exo group/fig_4-2.tif
- Original data underlying the findings described in manuscript-TUNEL staining for detecting the apoptosis of CSCs-2/N-Exo group/fig_4.tif
- Original data underlying the findings described in manuscript-TUNEL staining for detecting the apoptosis of CSCs-2/N-Exo group/fig_5-1.tif
- Original data underlying the findings described in manuscript-TUNEL staining for detecting the apoptosis of CSCs-2/N-Exo group/fig_5-2.tif
- Original data underlying the findings described in manuscript-TUNEL staining for detecting the apoptosis of CSCs-2/N-Exo group/fig_5.tif
- Original data underlying the findings described in manuscript-TUNEL staining for detecting the apoptosis of CSCs-2/N-Exo group/fig_6-1.tif
- Original data underlying the findings described in manuscript-TUNEL staining for detecting the apoptosis of CSCs-2/N-Exo group/fig_6-2.tif
- Original data underlying the findings described in manuscript-TUNEL staining for detecting the apoptosis of CSCs-2/N-Exo group/fig_6.tif
- Original data underlying the findings described in manuscript-TUNEL staining for detecting the apoptosis of CSCs-2/Nor group/
- Original data underlying the findings described in manuscript-TUNEL staining for detecting the apoptosis of CSCs-2/Nor group/fig_01.tif
- Original data underlying the findings described in manuscript-TUNEL staining for detecting the apoptosis of CSCs-2/Nor group/fig_04.tif
- Original data underlying the findings described in manuscript-TUNEL staining for detecting the apoptosis of CSCs-2/Nor group/fig_1-1.tif
- Original data underlying the findings described in manuscript-TUNEL staining for detecting the apoptosis of CSCs-2/Nor group/fig_1-2.tif
- Original data underlying the findings described in manuscript-TUNEL staining for detecting the apoptosis of CSCs-2/Nor group/fig_2-1.tif
- Original data underlying the findings described in manuscript-TUNEL staining for detecting the apoptosis of CSCs-2/Nor group/fig_2-2.tif
- Original data underlying the findings described in manuscript-TUNEL staining for detecting the apoptosis of CSCs-2/Nor group/fig_2.tif
- Original data underlying the findings described in manuscript-TUNEL staining for detecting the apoptosis of CSCs-2/Nor group/fig_3-1.tif
- Original data underlying the findings described in manuscript-TUNEL staining for detecting the apoptosis of CSCs-2/Nor group/fig_3-2.tif
- Original data underlying the findings described in manuscript-TUNEL staining for detecting the apoptosis of CSCs-2/Nor group/fig_3.tif
- Original data underlying the findings described in manuscript-TUNEL staining for detecting the apoptosis of CSCs-2/Nor group/fig_4-1.tif
- Original data underlying the findings described in manuscript-TUNEL staining for detecting the apoptosis of CSCs-2/Nor group/fig_4-2.tif
- Original data underlying the findings described in manuscript-TUNEL staining for detecting the apoptosis of CSCs-2/Nor group/fig_5-1.tif
- Original data underlying the findings described in manuscript-TUNEL staining for detecting the apoptosis of CSCs-2/Nor group/fig_5-2.tif
- Original data underlying the findings described in manuscript-TUNEL staining for detecting the apoptosis of CSCs-2/Nor group/fig_5.tif
- Original data underlying the findings described in manuscript-TUNEL staining for detecting the apoptosis of CSCs-2/Nor group/fig_6-1.tif
- Original data underlying the findings described in manuscript-TUNEL staining for detecting the apoptosis of CSCs-2/Nor group/fig_6-2.tif
- Original data underlying the findings described in manuscript-TUNEL staining for detecting the apoptosis of CSCs-2/Nor group/fig_6.tif
- Original data underlying the findings described in manuscript-TUNEL staining for detecting the apoptosis of CSCs-2/Nor group/fig_7-1.tif
- Original data underlying the findings described in manuscript-TUNEL staining for detecting the apoptosis of CSCs-2/Nor group/fig_7-2.tif
- Original data underlying the findings described in manuscript-TUNEL staining for detecting the apoptosis of CSCs-2/Nor group/fig_7.tif
- Original data underlying the findings described in manuscript-TUNEL staining for detecting the apoptosis of CSCs-2/Nor group/fig_8-1.tif
- Original data underlying the findings described in manuscript-TUNEL staining for detecting the apoptosis of CSCs-2/Nor group/fig_8-2.tif
- Original data underlying the findings described in manuscript-TUNEL staining for detecting the apoptosis of CSCs-2/Nor group/fig_8.tif
- Original data underlying the findings described in manuscript-TUNEL staining for detecting the apoptosis of CSCs-2/siRPTEN group/
- Original data underlying the findings described in manuscript-TUNEL staining for detecting the apoptosis of CSCs-2/siRPTEN group/fig_01.tif
- Original data underlying the findings described in manuscript-TUNEL staining for detecting the apoptosis of CSCs-2/siRPTEN group/fig_02.tif
- Original data underlying the findings described in manuscript-TUNEL staining for detecting the apoptosis of CSCs-2/siRPTEN group/fig_1-1.tif
- Original data underlying the findings described in manuscript-TUNEL staining for detecting the apoptosis of CSCs-2/siRPTEN group/fig_1-2.tif
- Original data underlying the findings described in manuscript-TUNEL staining for detecting the apoptosis of CSCs-2/siRPTEN group/fig_2-1.tif
- Original data underlying the findings described in manuscript-TUNEL staining for detecting the apoptosis of CSCs-2/siRPTEN group/fig_2-2.tif
- Original data underlying the findings described in manuscript-TUNEL staining for detecting the apoptosis of CSCs-2/siRPTEN group/fig_3-1.tif
- Original data underlying the findings described in manuscript-TUNEL staining for detecting the apoptosis of CSCs-2/siRPTEN group/fig_3-2.tif
- Original data underlying the findings described in manuscript-TUNEL staining for detecting the apoptosis of CSCs-2/siRPTEN group/fig_3.tif
- Original data underlying the findings described in manuscript-TUNEL staining for detecting the apoptosis of CSCs-2/siRPTEN group/fig_4-1.tif
- Original data underlying the findings described in manuscript-TUNEL staining for detecting the apoptosis of CSCs-2/siRPTEN group/fig_4-2.tif
- Original data underlying the findings described in manuscript-TUNEL staining for detecting the apoptosis of CSCs-2/siRPTEN group/fig_4.tif
- Original data underlying the findings described in manuscript-TUNEL staining for detecting the apoptosis of CSCs-2/siRPTEN group/fig_5-1.tif
- Original data underlying the findings described in manuscript-TUNEL staining for detecting the apoptosis of CSCs-2/siRPTEN group/fig_5-2.tif
- Original data underlying the findings described in manuscript-TUNEL staining for detecting the apoptosis of CSCs-2/siRPTEN group/fig_5.tif
- Original data underlying the findings described in manuscript-TUNEL staining for detecting the apoptosis of CSCs-2/siRPTEN group/fig_6-1.tif
- Original data underlying the findings described in manuscript-TUNEL staining for detecting the apoptosis of CSCs-2/siRPTEN group/fig_6-2.tif
- Original data underlying the findings described in manuscript-TUNEL staining for detecting the apoptosis of CSCs-2/siRPTEN group/fig_6.tif
- Original data underlying the findings described in manuscript-TUNEL staining for detecting the apoptosis of CSCs-2/siRPTEN-INC group/
- Original data underlying the findings described in manuscript-TUNEL staining for detecting the apoptosis of CSCs-2/siRPTEN-INC group/fig_01.tif
- Original data underlying the findings described in manuscript-TUNEL staining for detecting the apoptosis of CSCs-2/siRPTEN-INC group/fig_1-1.tif
- Original data underlying the findings described in manuscript-TUNEL staining for detecting the apoptosis of CSCs-2/siRPTEN-INC group/fig_1-2.tif
- Original data underlying the findings described in manuscript-TUNEL staining for detecting the apoptosis of CSCs-2/siRPTEN-INC group/fig_2-1.tif
- Original data underlying the findings described in manuscript-TUNEL staining for detecting the apoptosis of CSCs-2/siRPTEN-INC group/fig_2-2.tif
- Original data underlying the findings described in manuscript-TUNEL staining for detecting the apoptosis of CSCs-2/siRPTEN-INC group/fig_2.tif
- Original data underlying the findings described in manuscript-TUNEL staining for detecting the apoptosis of CSCs-2/siRPTEN-INC group/fig_3-1.tif
- Original data underlying the findings described in manuscript-TUNEL staining for detecting the apoptosis of CSCs-2/siRPTEN-INC group/fig_3-2.tif
- Original data underlying the findings described in manuscript-TUNEL staining for detecting the apoptosis of CSCs-2/siRPTEN-INC group/fig_3.tif
- Original data underlying the findings described in manuscript-TUNEL staining for detecting the apoptosis of CSCs-2/siRPTEN-INC group/fig_4-1.tif
- Original data underlying the findings described in manuscript-TUNEL staining for detecting the apoptosis of CSCs-2/siRPTEN-INC group/fig_4-2.tif
- Original data underlying the findings described in manuscript-TUNEL staining for detecting the apoptosis of CSCs-2/siRPTEN-INC group/fig_4.tif
- Original data underlying the findings described in manuscript-TUNEL staining for detecting the apoptosis of CSCs-2/siRPTEN-INC group/fig_5-1.tif
- Original data underlying the findings described in manuscript-TUNEL staining for detecting the apoptosis of CSCs-2/siRPTEN-INC group/fig_5-2.tif
- Original data underlying the findings described in manuscript-TUNEL staining for detecting the apoptosis of CSCs-2/siRPTEN-INC group/fig_5.tif
- Original data underlying the findings described in manuscript-TUNEL staining for detecting the apoptosis of CSCs-2/siRPTEN-INC group/fig_6-1.tif
- Original data underlying the findings described in manuscript-TUNEL staining for detecting the apoptosis of CSCs-2/siRPTEN-INC group/fig_6-2.tif
- Original data underlying the findings described in manuscript-TUNEL staining for detecting the apoptosis of CSCs-2/siRPTEN-INC group/fig_6.tif
